# Supplementary material for: The Effect of an Irradiation-Induced Recombination Suppressing Inversion on the Genetic Stability and Biological Quality of a White Eye-Based Aedes aegypti Genetic Sexing Strain
Source: Insects. 2022 Oct 18;13(10):946. doi: 10.3390/insects13100946 (PMC9604213; doi:10.3390/insects13100946)
Supplement: Supplementary file 1 [file insects-13-00946-s001.zip]

Archive with 2 entries (2 files):
- insects-1876209-Supplementary File S1.pdf
- insects-1876209-Supplementary File S2-Misbah et al_Ae aegypti white eye GSS Inv35_raw data_20220804.xlsx
