# Supplementary material for: The Effect of an Irradiation-Induced Recombination Suppressing Inversion on the Genetic Stability and Biological Quality of a White Eye-Based Aedes aegypti Genetic Sexing Strain
Source: Insects. 2022 Oct 18;13(10):946. doi: 10.3390/insects13100946 (PMC9604213; doi:10.3390/insects13100946)
Supplement: Supplementary file 1 [file insects-13-00946-s001.zip › insects-1876209-Supplementary File S2-Misbah et al_Ae aegypti white eye GSS Inv35_raw data_20220804.xlsx]

## Sheet: fecundity_WGSS
strain	GC	replicate	n_females	n_eggs	L1
WGSS	1	1	10	742	481
WGSS	1	2	10	769	637
WGSS	1	3	10	741	634
WGSS	2	1	10	806	534
WGSS	2	2	10	392	350
WGSS	2	3	10	823	717
WGSS-35	1	1	10	755	559
WGSS-35	1	2	10	748	450
WGSS-35	1	3	10	847	481
WGSS-35	2	1	10	1109	779
WGSS-35	2	2	10	826	488
WGSS-35	2	3	10	726	575

## Sheet: weight_WGSS
strain	replicate	sex	n_pupae	weight
WGSS	1	male	10	237
WGSS	2	male	10	233
WGSS	3	male	10	24
WGSS	4	male	10	226
WGSS	5	male	10	233
WGSS	1	female	10	401
WGSS	2	female	10	423
WGSS	3	female	10	38
WGSS	4	female	10	41
WGSS	5	female	10	393
WGSS-35	1	male	10	265
WGSS-35	2	male	10	26
WGSS-35	3	male	10	269
WGSS-35	4	male	10	258
WGSS-35	5	male	10	253
WGSS-35	1	female	10	458
WGSS-35	2	female	10	468
WGSS-35	3	female	10	438
WGSS-35	4	female	10	435
WGSS-35	5	female	10	436

## Sheet: survival_WGSS
strain	sex	replicate	time (days)	status
WGSS	male	1	2	1
WGSS	male	1	21	1
WGSS	male	1	23	1
WGSS	male	1	29	1
WGSS	male	1	32	1
WGSS	male	1	32	0
WGSS	male	1	32	0
WGSS	male	1	32	0
WGSS	male	1	32	0
WGSS	male	1	32	0
WGSS	male	1	32	0
WGSS	male	1	32	0
WGSS	male	1	32	0
WGSS	male	1	32	0
WGSS	male	1	32	0
WGSS	male	1	32	0
WGSS	male	1	32	0
WGSS	male	1	32	0
WGSS	male	1	32	0
WGSS	male	1	32	0
WGSS	male	1	32	0
WGSS	male	1	32	0
WGSS	male	1	32	0
WGSS	male	1	32	0
WGSS	male	1	32	0
WGSS	male	1	32	0
WGSS	male	1	32	0
WGSS	male	1	32	0
WGSS	male	1	32	0
WGSS	male	1	32	0
WGSS	male	1	32	0
WGSS	male	1	32	0
WGSS	male	1	32	0
WGSS	male	1	32	0
WGSS	male	1	32	0
WGSS	male	1	32	0
WGSS	male	1	32	0
WGSS	male	1	32	0
WGSS	male	1	32	0
WGSS	male	1	32	0
WGSS	male	1	32	0
WGSS	male	1	32	0
WGSS	male	1	32	0
WGSS	male	1	32	0
WGSS	male	1	32	0
WGSS	male	1	32	0
WGSS	male	1	32	0
WGSS	male	1	32	0
WGSS	male	1	32	0
WGSS	male	1	32	0
WGSS	male	2	15	1
WGSS	male	2	21	1
WGSS	male	2	31	1
WGSS	male	2	32	1
WGSS	male	2	32	0
WGSS	male	2	32	0
WGSS	male	2	32	0
WGSS	male	2	32	0
WGSS	male	2	32	0
WGSS	male	2	32	0
WGSS	male	2	32	0
WGSS	male	2	32	0
WGSS	male	2	32	0
WGSS	male	2	32	0
WGSS	male	2	32	0
WGSS	male	2	32	0
WGSS	male	2	32	0
WGSS	male	2	32	0
WGSS	male	2	32	0
WGSS	male	2	32	0
WGSS	male	2	32	0
WGSS	male	2	32	0
WGSS	male	2	32	0
WGSS	male	2	32	0
WGSS	male	2	32	0
WGSS	male	2	32	0
WGSS	male	2	32	0
WGSS	male	2	32	0
WGSS	male	2	32	0
WGSS	male	2	32	0
WGSS	male	2	32	0
WGSS	male	2	32	0
WGSS	male	2	32	0
WGSS	male	2	32	0
WGSS	male	2	32	0
WGSS	male	2	32	0
WGSS	male	2	32	0
WGSS	male	2	32	0
WGSS	male	2	32	0
WGSS	male	2	32	0
WGSS	male	2	32	0
WGSS	male	2	32	0
WGSS	male	2	32	0
WGSS	male	2	32	0
WGSS	male	2	32	0
WGSS	male	2	32	0
WGSS	male	2	32	0
WGSS	male	2	32	0
WGSS	male	2	32	0
WGSS	male	2	32	0
WGSS	male	3	29	1
WGSS	male	3	29	1
WGSS	male	3	32	0
WGSS	male	3	32	0
WGSS	male	3	32	0
WGSS	male	3	32	0
WGSS	male	3	32	0
WGSS	male	3	32	0
WGSS	male	3	32	0
WGSS	male	3	32	0
WGSS	male	3	32	0
WGSS	male	3	32	0
WGSS	male	3	32	0
WGSS	male	3	32	0
WGSS	male	3	32	0
WGSS	male	3	32	0
WGSS	male	3	32	0
WGSS	male	3	32	0
WGSS	male	3	32	0
WGSS	male	3	32	0
WGSS	male	3	32	0
WGSS	male	3	32	0
WGSS	male	3	32	0
WGSS	male	3	32	0
WGSS	male	3	32	0
WGSS	male	3	32	0
WGSS	male	3	32	0
WGSS	male	3	32	0
WGSS	male	3	32	0
WGSS	male	3	32	0
WGSS	male	3	32	0
WGSS	male	3	32	0
WGSS	male	3	32	0
WGSS	male	3	32	0
WGSS	male	3	32	0
WGSS	male	3	32	0
WGSS	male	3	32	0
WGSS	male	3	32	0
WGSS	male	3	32	0
WGSS	male	3	32	0
WGSS	male	3	32	0
WGSS	male	3	32	0
WGSS	male	3	32	0
WGSS	male	3	32	0
WGSS	male	3	32	0
WGSS	male	3	32	0
WGSS	male	3	32	0
WGSS	male	3	32	0
WGSS	male	3	32	0
WGSS	male	3	32	0
WGSS	female	1	3	1
WGSS	female	1	9	1
WGSS	female	1	15	1
WGSS	female	1	18	1
WGSS	female	1	18	1
WGSS	female	1	19	1
WGSS	female	1	20	1
WGSS	female	1	21	1
WGSS	female	1	21	1
WGSS	female	1	23	1
WGSS	female	1	25	1
WGSS	female	1	25	1
WGSS	female	1	29	1
WGSS	female	1	29	1
WGSS	female	1	31	1
WGSS	female	1	31	1
WGSS	female	1	32	0
WGSS	female	1	32	0
WGSS	female	1	32	0
WGSS	female	1	32	0
WGSS	female	1	32	0
WGSS	female	1	32	0
WGSS	female	1	32	0
WGSS	female	1	32	0
WGSS	female	1	32	0
WGSS	female	1	32	0
WGSS	female	1	32	0
WGSS	female	1	32	0
WGSS	female	1	32	0
WGSS	female	1	32	0
WGSS	female	1	32	0
WGSS	female	1	32	0
WGSS	female	1	32	0
WGSS	female	1	32	0
WGSS	female	1	32	0
WGSS	female	1	32	0
WGSS	female	1	32	0
WGSS	female	1	32	0
WGSS	female	1	32	0
WGSS	female	1	32	0
WGSS	female	1	32	0
WGSS	female	1	32	0
WGSS	female	1	32	0
WGSS	female	1	32	0
WGSS	female	1	32	0
WGSS	female	1	32	0
WGSS	female	1	32	0
WGSS	female	1	32	0
WGSS	female	1	32	0
WGSS	female	1	32	0
WGSS	female	2	9	1
WGSS	female	2	9	1
WGSS	female	2	14	1
WGSS	female	2	14	1
WGSS	female	2	16	1
WGSS	female	2	17	1
WGSS	female	2	18	1
WGSS	female	2	18	1
WGSS	female	2	19	1
WGSS	female	2	19	1
WGSS	female	2	20	1
WGSS	female	2	21	1
WGSS	female	2	21	1
WGSS	female	2	23	1
WGSS	female	2	24	1
WGSS	female	2	29	1
WGSS	female	2	29	1
WGSS	female	2	31	1
WGSS	female	2	31	1
WGSS	female	2	31	1
WGSS	female	2	32	0
WGSS	female	2	32	0
WGSS	female	2	32	0
WGSS	female	2	32	0
WGSS	female	2	32	0
WGSS	female	2	32	0
WGSS	female	2	32	0
WGSS	female	2	32	0
WGSS	female	2	32	0
WGSS	female	2	32	0
WGSS	female	2	32	0
WGSS	female	2	32	0
WGSS	female	2	32	0
WGSS	female	2	32	0
WGSS	female	2	32	0
WGSS	female	2	32	0
WGSS	female	2	32	0
WGSS	female	2	32	0
WGSS	female	2	32	0
WGSS	female	2	32	0
WGSS	female	2	32	0
WGSS	female	2	32	0
WGSS	female	2	32	0
WGSS	female	2	32	0
WGSS	female	2	32	0
WGSS	female	2	32	0
WGSS	female	2	32	0
WGSS	female	2	32	0
WGSS	female	2	32	0
WGSS	female	2	32	0
WGSS	female	3	9	1
WGSS	female	3	21	1
WGSS	female	3	21	1
WGSS	female	3	23	1
WGSS	female	3	23	1
WGSS	female	3	29	1
WGSS	female	3	29	1
WGSS	female	3	29	1
WGSS	female	3	31	1
WGSS	female	3	32	1
WGSS	female	3	32	1
WGSS	female	3	32	0
WGSS	female	3	32	0
WGSS	female	3	32	0
WGSS	female	3	32	0
WGSS	female	3	32	0
WGSS	female	3	32	0
WGSS	female	3	32	0
WGSS	female	3	32	0
WGSS	female	3	32	0
WGSS	female	3	32	0
WGSS	female	3	32	0
WGSS	female	3	32	0
WGSS	female	3	32	0
WGSS	female	3	32	0
WGSS	female	3	32	0
WGSS	female	3	32	0
WGSS	female	3	32	0
WGSS	female	3	32	0
WGSS	female	3	32	0
WGSS	female	3	32	0
WGSS	female	3	32	0
WGSS	female	3	32	0
WGSS	female	3	32	0
WGSS	female	3	32	0
WGSS	female	3	32	0
WGSS	female	3	32	0
WGSS	female	3	32	0
WGSS	female	3	32	0
WGSS	female	3	32	0
WGSS	female	3	32	0
WGSS	female	3	32	0
WGSS	female	3	32	0
WGSS	female	3	32	0
WGSS	female	3	32	0
WGSS	female	3	32	0
WGSS	female	3	32	0
WGSS	female	3	32	0
WGSS	female	3	32	0
WGSS	female	3	32	0
WGSS-35	male	1	2	1
WGSS-35	male	1	15	1
WGSS-35	male	1	23	1
WGSS-35	male	1	23	1
WGSS-35	male	1	29	1
WGSS-35	male	1	29	1
WGSS-35	male	1	32	0
WGSS-35	male	1	32	0
WGSS-35	male	1	32	0
WGSS-35	male	1	32	0
WGSS-35	male	1	32	0
WGSS-35	male	1	32	0
WGSS-35	male	1	32	0
WGSS-35	male	1	32	0
WGSS-35	male	1	32	0
WGSS-35	male	1	32	0
WGSS-35	male	1	32	0
WGSS-35	male	1	32	0
WGSS-35	male	1	32	0
WGSS-35	male	1	32	0
WGSS-35	male	1	32	0
WGSS-35	male	1	32	0
WGSS-35	male	1	32	0
WGSS-35	male	1	32	0
WGSS-35	male	1	32	0
WGSS-35	male	1	32	0
WGSS-35	male	1	32	0
WGSS-35	male	1	32	0
WGSS-35	male	1	32	0
WGSS-35	male	1	32	0
WGSS-35	male	1	32	0
WGSS-35	male	1	32	0
WGSS-35	male	1	32	0
WGSS-35	male	1	32	0
WGSS-35	male	1	32	0
WGSS-35	male	1	32	0
WGSS-35	male	1	32	0
WGSS-35	male	1	32	0
WGSS-35	male	1	32	0
WGSS-35	male	1	32	0
WGSS-35	male	1	32	0
WGSS-35	male	1	32	0
WGSS-35	male	1	32	0
WGSS-35	male	1	32	0
WGSS-35	male	1	32	0
WGSS-35	male	1	32	0
WGSS-35	male	1	32	0
WGSS-35	male	1	32	0
WGSS-35	male	1	32	0
WGSS-35	male	1	32	0
WGSS-35	male	2	9	1
WGSS-35	male	2	15	1
WGSS-35	male	2	21	1
WGSS-35	male	2	21	1
WGSS-35	male	2	32	1
WGSS-35	male	2	32	0
WGSS-35	male	2	32	0
WGSS-35	male	2	32	0
WGSS-35	male	2	32	0
WGSS-35	male	2	32	0
WGSS-35	male	2	32	0
WGSS-35	male	2	32	0
WGSS-35	male	2	32	0
WGSS-35	male	2	32	0
WGSS-35	male	2	32	0
WGSS-35	male	2	32	0
WGSS-35	male	2	32	0
WGSS-35	male	2	32	0
WGSS-35	male	2	32	0
WGSS-35	male	2	32	0
WGSS-35	male	2	32	0
WGSS-35	male	2	32	0
WGSS-35	male	2	32	0
WGSS-35	male	2	32	0
WGSS-35	male	2	32	0
WGSS-35	male	2	32	0
WGSS-35	male	2	32	0
WGSS-35	male	2	32	0
WGSS-35	male	2	32	0
WGSS-35	male	2	32	0
WGSS-35	male	2	32	0
WGSS-35	male	2	32	0
WGSS-35	male	2	32	0
WGSS-35	male	2	32	0
WGSS-35	male	2	32	0
WGSS-35	male	2	32	0
WGSS-35	male	2	32	0
WGSS-35	male	2	32	0
WGSS-35	male	2	32	0
WGSS-35	male	2	32	0
WGSS-35	male	2	32	0
WGSS-35	male	2	32	0
WGSS-35	male	2	32	0
WGSS-35	male	2	32	0
WGSS-35	male	2	32	0
WGSS-35	male	2	32	0
WGSS-35	male	2	32	0
WGSS-35	male	2	32	0
WGSS-35	male	2	32	0
WGSS-35	male	2	32	0
WGSS-35	male	3	4	1
WGSS-35	male	3	24	1
WGSS-35	male	3	25	1
WGSS-35	male	3	32	1
WGSS-35	male	3	32	1
WGSS-35	male	3	32	0
WGSS-35	male	3	32	0
WGSS-35	male	3	32	0
WGSS-35	male	3	32	0
WGSS-35	male	3	32	0
WGSS-35	male	3	32	0
WGSS-35	male	3	32	0
WGSS-35	male	3	32	0
WGSS-35	male	3	32	0
WGSS-35	male	3	32	0
WGSS-35	male	3	32	0
WGSS-35	male	3	32	0
WGSS-35	male	3	32	0
WGSS-35	male	3	32	0
WGSS-35	male	3	32	0
WGSS-35	male	3	32	0
WGSS-35	male	3	32	0
WGSS-35	male	3	32	0
WGSS-35	male	3	32	0
WGSS-35	male	3	32	0
WGSS-35	male	3	32	0
WGSS-35	male	3	32	0
WGSS-35	male	3	32	0
WGSS-35	male	3	32	0
WGSS-35	male	3	32	0
WGSS-35	male	3	32	0
WGSS-35	male	3	32	0
WGSS-35	male	3	32	0
WGSS-35	male	3	32	0
WGSS-35	male	3	32	0
WGSS-35	male	3	32	0
WGSS-35	male	3	32	0
WGSS-35	male	3	32	0
WGSS-35	male	3	32	0
WGSS-35	male	3	32	0
WGSS-35	male	3	32	0
WGSS-35	male	3	32	0
WGSS-35	male	3	32	0
WGSS-35	male	3	32	0
WGSS-35	male	3	32	0
WGSS-35	male	3	32	0
WGSS-35	male	3	32	0
WGSS-35	male	3	32	0
WGSS-35	male	3	32	0
WGSS-35	male	3	32	0
WGSS-35	female	1	24	1
WGSS-35	female	1	25	1
WGSS-35	female	1	25	1
WGSS-35	female	1	29	1
WGSS-35	female	1	31	1
WGSS-35	female	1	32	1
WGSS-35	female	1	32	1
WGSS-35	female	1	32	1
WGSS-35	female	1	32	1
WGSS-35	female	1	32	0
WGSS-35	female	1	32	0
WGSS-35	female	1	32	0
WGSS-35	female	1	32	0
WGSS-35	female	1	32	0
WGSS-35	female	1	32	0
WGSS-35	female	1	32	0
WGSS-35	female	1	32	0
WGSS-35	female	1	32	0
WGSS-35	female	1	32	0
WGSS-35	female	1	32	0
WGSS-35	female	1	32	0
WGSS-35	female	1	32	0
WGSS-35	female	1	32	0
WGSS-35	female	1	32	0
WGSS-35	female	1	32	0
WGSS-35	female	1	32	0
WGSS-35	female	1	32	0
WGSS-35	female	1	32	0
WGSS-35	female	1	32	0
WGSS-35	female	1	32	0
WGSS-35	female	1	32	0
WGSS-35	female	1	32	0
WGSS-35	female	1	32	0
WGSS-35	female	1	32	0
WGSS-35	female	1	32	0
WGSS-35	female	1	32	0
WGSS-35	female	1	32	0
WGSS-35	female	1	32	0
WGSS-35	female	1	32	0
WGSS-35	female	1	32	0
WGSS-35	female	1	32	0
WGSS-35	female	1	32	0
WGSS-35	female	1	32	0
WGSS-35	female	1	32	0
WGSS-35	female	1	32	0
WGSS-35	female	1	32	0
WGSS-35	female	1	32	0
WGSS-35	female	1	32	0
WGSS-35	female	1	32	0
WGSS-35	female	1	32	0
WGSS-35	female	2	4	1
WGSS-35	female	2	15	1
WGSS-35	female	2	16	1
WGSS-35	female	2	16	1
WGSS-35	female	2	16	1
WGSS-35	female	2	17	1
WGSS-35	female	2	31	1
WGSS-35	female	2	31	1
WGSS-35	female	2	32	0
WGSS-35	female	2	32	0
WGSS-35	female	2	32	0
WGSS-35	female	2	32	0
WGSS-35	female	2	32	0
WGSS-35	female	2	32	0
WGSS-35	female	2	32	0
WGSS-35	female	2	32	0
WGSS-35	female	2	32	0
WGSS-35	female	2	32	0
WGSS-35	female	2	32	0
WGSS-35	female	2	32	0
WGSS-35	female	2	32	0
WGSS-35	female	2	32	0
WGSS-35	female	2	32	0
WGSS-35	female	2	32	0
WGSS-35	female	2	32	0
WGSS-35	female	2	32	0
WGSS-35	female	2	32	0
WGSS-35	female	2	32	0
WGSS-35	female	2	32	0
WGSS-35	female	2	32	0
WGSS-35	female	2	32	0
WGSS-35	female	2	32	0
WGSS-35	female	2	32	0
WGSS-35	female	2	32	0
WGSS-35	female	2	32	0
WGSS-35	female	2	32	0
WGSS-35	female	2	32	0
WGSS-35	female	2	32	0
WGSS-35	female	2	32	0
WGSS-35	female	2	32	0
WGSS-35	female	2	32	0
WGSS-35	female	2	32	0
WGSS-35	female	2	32	0
WGSS-35	female	2	32	0
WGSS-35	female	2	32	0
WGSS-35	female	2	32	0
WGSS-35	female	2	32	0
WGSS-35	female	2	32	0
WGSS-35	female	2	32	0
WGSS-35	female	2	32	0
WGSS-35	female	3	9	1
WGSS-35	female	3	9	1
WGSS-35	female	3	9	1
WGSS-35	female	3	10	1
WGSS-35	female	3	15	1
WGSS-35	female	3	15	1
WGSS-35	female	3	17	1
WGSS-35	female	3	21	1
WGSS-35	female	3	23	1
WGSS-35	female	3	23	1
WGSS-35	female	3	29	1
WGSS-35	female	3	29	1
WGSS-35	female	3	29	1
WGSS-35	female	3	30	1
WGSS-35	female	3	32	0
WGSS-35	female	3	32	0
WGSS-35	female	3	32	0
WGSS-35	female	3	32	0
WGSS-35	female	3	32	0
WGSS-35	female	3	32	0
WGSS-35	female	3	32	0
WGSS-35	female	3	32	0
WGSS-35	female	3	32	0
WGSS-35	female	3	32	0
WGSS-35	female	3	32	0
WGSS-35	female	3	32	0
WGSS-35	female	3	32	0
WGSS-35	female	3	32	0
WGSS-35	female	3	32	0
WGSS-35	female	3	32	0
WGSS-35	female	3	32	0
WGSS-35	female	3	32	0
WGSS-35	female	3	32	0
WGSS-35	female	3	32	0
WGSS-35	female	3	32	0
WGSS-35	female	3	32	0
WGSS-35	female	3	32	0
WGSS-35	female	3	32	0
WGSS-35	female	3	32	0
WGSS-35	female	3	32	0
WGSS-35	female	3	32	0
WGSS-35	female	3	32	0
WGSS-35	female	3	32	0
WGSS-35	female	3	32	0
WGSS-35	female	3	32	0
WGSS-35	female	3	32	0
WGSS-35	female	3	32	0
WGSS-35	female	3	32	0
WGSS-35	female	3	32	0
WGSS-35	female	3	32	0

## Sheet: filtered_WGSS
strain	population	filtering_status	generation	GC	day	stage	eye_color	n_pupae
white-GSS	INV-35	filtered	0	AB	1	pupa	normal	900
white-GSS	INV-35	filtered	0	AB	2	pupa	normal	231
white-GSS	INV-35	filtered	0	AB	3	pupa	normal	103
white-GSS	INV-35	filtered	0	AB	4	pupa	normal	963
white-GSS	INV-35	filtered	0	AB	5	pupa	normal	1000
white-GSS	INV-35	filtered	0	AB	6	pupa	normal	358
white-GSS	INV-35	filtered	0	AB	7	pupa	normal	734
white-GSS	INV-35	filtered	0	AB	8	pupa	normal	242
white-GSS	INV-35	filtered	0	AB	9	pupa	normal	614
white-GSS	INV-35	filtered	1	AB	1	pupa	normal	89
white-GSS	INV-35	filtered	1	AB	2	pupa	normal	57
white-GSS	INV-35	filtered	1	AB	3	pupa	normal	523
white-GSS	INV-35	filtered	1	AB	4	pupa	normal	336
white-GSS	INV-35	filtered	1	AB	5	pupa	normal	113
white-GSS	INV-35	filtered	1	AB	6	pupa	normal	117
white-GSS	INV-35	filtered	1	AB	7	pupa	normal	156
white-GSS	INV-35	filtered	2	AB	1	pupa	normal	1654
white-GSS	INV-35	filtered	2	AB	2	pupa	normal	576
white-GSS	INV-35	filtered	2	AB	3	pupa	normal	206
white-GSS	INV-35	filtered	3	AB	1	pupa	normal	57
white-GSS	INV-35	filtered	3	AB	2	pupa	normal	161
white-GSS	INV-35	filtered	3	AB	3	pupa	normal	440
white-GSS	INV-35	filtered	3	AB	4	pupa	normal	909
white-GSS	INV-35	filtered	4	AB	1	pupa	normal	393
white-GSS	INV-35	filtered	4	AB	2	pupa	normal	317
white-GSS	INV-35	filtered	4	AB	3	pupa	normal	189
white-GSS	INV-35	filtered	4	AB	4	pupa	normal	240
white-GSS	INV-35	filtered	5	AB	1	pupa	normal	382
white-GSS	INV-35	filtered	5	AB	2	pupa	normal	166
white-GSS	INV-35	filtered	5	AB	3	pupa	normal	350
white-GSS	INV-35	filtered	5	AB	4	pupa	normal	364
white-GSS	INV-35	filtered	5	AB	5	pupa	normal	305
white-GSS	INV-35	filtered	6	AB	1	pupa	normal	406
white-GSS	INV-35	filtered	6	AB	2	pupa	normal	453
white-GSS	INV-35	filtered	6	AB	3	pupa	normal	372
white-GSS	INV-35	filtered	6	AB	4	pupa	normal	163
white-GSS	INV-35	filtered	7	AB	1	pupa	normal	124
white-GSS	INV-35	filtered	7	AB	2	pupa	normal	425
white-GSS	INV-35	filtered	7	AB	3	pupa	normal	853
white-GSS	INV-35	filtered	7	AB	4	pupa	normal	765
white-GSS	INV-35	filtered	8	AB	1	pupa	normal	424
white-GSS	INV-35	filtered	8	AB	2	pupa	normal	1146
white-GSS	INV-35	filtered	9	AB	1	pupa	normal	797
white-GSS	INV-35	filtered	9	AB	2	pupa	normal	420
white-GSS	INV-35	filtered	9	AB	3	pupa	normal	625
white-GSS	INV-35	filtered	10	AB	1	pupa	normal	151
white-GSS	INV-35	filtered	10	AB	2	pupa	normal	873
white-GSS	INV-35	filtered	10	AB	3	pupa	normal	625
white-GSS	INV-35	filtered	12	C	1	pupa	normal	61
white-GSS	INV-35	filtered	12	C	2	pupa	normal	713
white-GSS	INV-35	filtered	12	C	3	pupa	normal	842
white-GSS	INV-35	filtered	12	C	4	pupa	normal	664
white-GSS	INV-35	filtered	15	A	1	pupa	normal	315
white-GSS	INV-35	filtered	15	A	2	pupa	normal	984
white-GSS	INV-35	filtered	15	A	3	pupa	normal	754
white-GSS	INV-35	filtered	16	A	1	pupa	normal	16
white-GSS	INV-35	filtered	16	A	2	pupa	normal	490
white-GSS	INV-35	filtered	16	A	3	pupa	normal	985
white-GSS	INV-35	filtered	16	A	4	pupa	normal	210
white-GSS	INV-35	filtered	0	AB	1	female	normal	149
white-GSS	INV-35	filtered	0	AB	2	female	normal	118
white-GSS	INV-35	filtered	0	AB	3	female	normal	69
white-GSS	INV-35	filtered	0	AB	4	female	normal	461
white-GSS	INV-35	filtered	0	AB	5	female	normal	735
white-GSS	INV-35	filtered	0	AB	6	female	normal	286
white-GSS	INV-35	filtered	0	AB	7	female	normal	204
white-GSS	INV-35	filtered	0	AB	8	female	normal	183
white-GSS	INV-35	filtered	0	AB	9	female	normal	392
white-GSS	INV-35	filtered	1	AB	1	female	normal	7
white-GSS	INV-35	filtered	1	AB	2	female	normal	7
white-GSS	INV-35	filtered	1	AB	3	female	normal	169
white-GSS	INV-35	filtered	1	AB	4	female	normal	254
white-GSS	INV-35	filtered	1	AB	5	female	normal	55
white-GSS	INV-35	filtered	1	AB	6	female	normal	65
white-GSS	INV-35	filtered	1	AB	7	female	normal	116
white-GSS	INV-35	filtered	2	AB	1	female	normal	766
white-GSS	INV-35	filtered	2	AB	2	female	normal	432
white-GSS	INV-35	filtered	2	AB	3	female	normal	149
white-GSS	INV-35	filtered	3	AB	2	female	normal	9
white-GSS	INV-35	filtered	3	AB	3	female	normal	75
white-GSS	INV-35	filtered	3	AB	4	female	normal	645
white-GSS	INV-35	filtered	4	AB	1	female	normal	97
white-GSS	INV-35	filtered	4	AB	2	female	normal	174
white-GSS	INV-35	filtered	4	AB	3	female	normal	102
white-GSS	INV-35	filtered	4	AB	4	female	normal	148
white-GSS	INV-35	filtered	5	AB	1	female	normal	85
white-GSS	INV-35	filtered	5	AB	2	female	normal	51
white-GSS	INV-35	filtered	5	AB	3	female	normal	195
white-GSS	INV-35	filtered	5	AB	4	female	normal	146
white-GSS	INV-35	filtered	5	AB	5	female	normal	147
white-GSS	INV-35	filtered	6	AB	1	female	normal	26
white-GSS	INV-35	filtered	6	AB	2	female	normal	259
white-GSS	INV-35	filtered	6	AB	3	female	normal	228
white-GSS	INV-35	filtered	6	AB	4	female	normal	163
white-GSS	INV-35	filtered	7	AB	1	female	normal	1
white-GSS	INV-35	filtered	7	AB	2	female	normal	122
white-GSS	INV-35	filtered	7	AB	3	female	normal	461
white-GSS	INV-35	filtered	7	AB	4	female	normal	447
white-GSS	INV-35	filtered	8	AB	1	female	normal	23
white-GSS	INV-35	filtered	8	AB	2	female	normal	779
white-GSS	INV-35	filtered	9	AB	1	female	normal	202
white-GSS	INV-35	filtered	9	AB	2	female	normal	199
white-GSS	INV-35	filtered	9	AB	3	female	normal	625
white-GSS	INV-35	filtered	10	AB	1	female	normal	4
white-GSS	INV-35	filtered	10	AB	2	female	normal	272
white-GSS	INV-35	filtered	10	AB	3	female	normal	625
white-GSS	INV-35	filtered	12	C	1	female	normal	87
white-GSS	INV-35	filtered	12	C	2	female	normal	263
white-GSS	INV-35	filtered	12	C	3	female	normal	664
white-GSS	INV-35	filtered	15	A	1	female	normal	50
white-GSS	INV-35	filtered	15	A	2	female	normal	222
white-GSS	INV-35	filtered	15	A	3	female	normal	754
white-GSS	INV-35	filtered	16	A	1	female	normal	61
white-GSS	INV-35	filtered	16	A	2	female	normal	342
white-GSS	INV-35	filtered	16	A	3	female	normal	210
white-GSS	INV-35	filtered	0	AB	1	male	normal	751
white-GSS	INV-35	filtered	0	AB	2	male	normal	113
white-GSS	INV-35	filtered	0	AB	3	male	normal	34
white-GSS	INV-35	filtered	0	AB	4	male	normal	502
white-GSS	INV-35	filtered	0	AB	5	male	normal	265
white-GSS	INV-35	filtered	0	AB	6	male	normal	72
white-GSS	INV-35	filtered	0	AB	7	male	normal	530
white-GSS	INV-35	filtered	0	AB	8	male	normal	59
white-GSS	INV-35	filtered	0	AB	9	male	normal	222
white-GSS	INV-35	filtered	1	AB	1	male	normal	82
white-GSS	INV-35	filtered	1	AB	2	male	normal	50
white-GSS	INV-35	filtered	1	AB	3	male	normal	354
white-GSS	INV-35	filtered	1	AB	4	male	normal	82
white-GSS	INV-35	filtered	1	AB	5	male	normal	58
white-GSS	INV-35	filtered	1	AB	6	male	normal	52
white-GSS	INV-35	filtered	1	AB	7	male	normal	40
white-GSS	INV-35	filtered	2	AB	1	male	normal	888
white-GSS	INV-35	filtered	2	AB	2	male	normal	144
white-GSS	INV-35	filtered	2	AB	3	male	normal	57
white-GSS	INV-35	filtered	3	AB	1	male	normal	57
white-GSS	INV-35	filtered	3	AB	2	male	normal	152
white-GSS	INV-35	filtered	3	AB	3	male	normal	365
white-GSS	INV-35	filtered	3	AB	4	male	normal	264
white-GSS	INV-35	filtered	4	AB	1	male	normal	296
white-GSS	INV-35	filtered	4	AB	2	male	normal	143
white-GSS	INV-35	filtered	4	AB	3	male	normal	87
white-GSS	INV-35	filtered	4	AB	4	male	normal	92
white-GSS	INV-35	filtered	5	AB	1	male	normal	297
white-GSS	INV-35	filtered	5	AB	2	male	normal	115
white-GSS	INV-35	filtered	5	AB	3	male	normal	155
white-GSS	INV-35	filtered	5	AB	4	male	normal	218
white-GSS	INV-35	filtered	5	AB	5	male	normal	158
white-GSS	INV-35	filtered	6	AB	1	male	normal	380
white-GSS	INV-35	filtered	6	AB	2	male	normal	194
white-GSS	INV-35	filtered	6	AB	3	male	normal	144
white-GSS	INV-35	filtered	7	AB	1	male	normal	123
white-GSS	INV-35	filtered	7	AB	2	male	normal	303
white-GSS	INV-35	filtered	7	AB	3	male	normal	392
white-GSS	INV-35	filtered	7	AB	4	male	normal	318
white-GSS	INV-35	filtered	8	AB	1	male	normal	401
white-GSS	INV-35	filtered	8	AB	2	male	normal	367
white-GSS	INV-35	filtered	9	AB	1	male	normal	595
white-GSS	INV-35	filtered	9	AB	2	male	normal	221
white-GSS	INV-35	filtered	10	AB	1	male	normal	147
white-GSS	INV-35	filtered	10	AB	2	male	normal	601
white-GSS	INV-35	filtered	12	C	1	male	normal	61
white-GSS	INV-35	filtered	12	C	2	male	normal	626
white-GSS	INV-35	filtered	12	C	3	male	normal	579
white-GSS	INV-35	filtered	15	A	1	male	normal	265
white-GSS	INV-35	filtered	15	A	2	male	normal	762
white-GSS	INV-35	filtered	16	A	1	male	normal	16
white-GSS	INV-35	filtered	16	A	2	male	normal	429
white-GSS	INV-35	filtered	16	A	3	male	normal	643
white-GSS	INV-35	non-filtered	0	AB	1	pupa	normal	45
white-GSS	INV-35	non-filtered	0	AB	2	pupa	normal	45
white-GSS	INV-35	non-filtered	0	AB	3	pupa	normal	577
white-GSS	INV-35	non-filtered	0	AB	4	pupa	normal	169
white-GSS	INV-35	non-filtered	0	AB	5	pupa	normal	155
white-GSS	INV-35	non-filtered	0	AB	6	pupa	normal	165
white-GSS	INV-35	non-filtered	0	AB	7	pupa	normal	70
white-GSS	INV-35	non-filtered	1	AB	1	pupa	normal	1024
white-GSS	INV-35	non-filtered	1	AB	2	pupa	normal	102
white-GSS	INV-35	non-filtered	2	AB	1	pupa	normal	7
white-GSS	INV-35	non-filtered	2	AB	2	pupa	normal	17
white-GSS	INV-35	non-filtered	2	AB	3	pupa	normal	712
white-GSS	INV-35	non-filtered	2	AB	4	pupa	normal	247
white-GSS	INV-35	non-filtered	3	AB	1	pupa	normal	527
white-GSS	INV-35	non-filtered	3	AB	2	pupa	normal	244
white-GSS	INV-35	non-filtered	3	AB	3	pupa	normal	288
white-GSS	INV-35	non-filtered	3	AB	4	pupa	normal	742
white-GSS	INV-35	non-filtered	4	AB	1	pupa	normal	83
white-GSS	INV-35	non-filtered	4	AB	2	pupa	normal	234
white-GSS	INV-35	non-filtered	4	AB	3	pupa	normal	295
white-GSS	INV-35	non-filtered	4	AB	4	pupa	normal	319
white-GSS	INV-35	non-filtered	4	AB	5	pupa	normal	171
white-GSS	INV-35	non-filtered	4	AB	6	pupa	normal	261
white-GSS	INV-35	non-filtered	4	AB	7	pupa	normal	141
white-GSS	INV-35	non-filtered	5	AB	1	pupa	normal	53
white-GSS	INV-35	non-filtered	5	AB	2	pupa	normal	22
white-GSS	INV-35	non-filtered	5	AB	3	pupa	normal	323
white-GSS	INV-35	non-filtered	5	AB	4	pupa	normal	401
white-GSS	INV-35	non-filtered	5	AB	5	pupa	normal	325
white-GSS	INV-35	non-filtered	5	AB	6	pupa	normal	466
white-GSS	INV-35	non-filtered	6	AB	1	pupa	normal	512
white-GSS	INV-35	non-filtered	6	AB	2	pupa	normal	621
white-GSS	INV-35	non-filtered	6	AB	3	pupa	normal	168
white-GSS	INV-35	non-filtered	7	AB	1	pupa	normal	70
white-GSS	INV-35	non-filtered	7	AB	2	pupa	normal	512
white-GSS	INV-35	non-filtered	7	AB	3	pupa	normal	1045
white-GSS	INV-35	non-filtered	7	AB	4	pupa	normal	577
white-GSS	INV-35	non-filtered	8	AB	1	pupa	normal	121
white-GSS	INV-35	non-filtered	8	AB	2	pupa	normal	1261
white-GSS	INV-35	non-filtered	9	AB	1	pupa	normal	437
white-GSS	INV-35	non-filtered	9	AB	2	pupa	normal	434
white-GSS	INV-35	non-filtered	9	AB	3	pupa	normal	567
white-GSS	INV-35	non-filtered	10	AB	1	pupa	normal	35
white-GSS	INV-35	non-filtered	10	AB	2	pupa	normal	537
white-GSS	INV-35	non-filtered	10	AB	3	pupa	normal	871
white-GSS	INV-35	non-filtered	12	C	1	pupa	normal	386
white-GSS	INV-35	non-filtered	12	C	2	pupa	normal	1074
white-GSS	INV-35	non-filtered	12	C	3	pupa	normal	706
white-GSS	INV-35	non-filtered	15	A	1	pupa	normal	163
white-GSS	INV-35	non-filtered	15	A	2	pupa	normal	435
white-GSS	INV-35	non-filtered	15	A	3	pupa	normal	1104
white-GSS	INV-35	non-filtered	15	A	4	pupa	normal	933
white-GSS	INV-35	non-filtered	0	AB	1	female	normal	10
white-GSS	INV-35	non-filtered	0	AB	2	female	normal	20
white-GSS	INV-35	non-filtered	0	AB	3	female	normal	331
white-GSS	INV-35	non-filtered	0	AB	4	female	normal	99
white-GSS	INV-35	non-filtered	0	AB	5	female	normal	118
white-GSS	INV-35	non-filtered	0	AB	6	female	normal	63
white-GSS	INV-35	non-filtered	0	AB	7	female	normal	14
white-GSS	INV-35	non-filtered	1	AB	1	female	normal	501
white-GSS	INV-35	non-filtered	1	AB	2	female	normal	102
white-GSS	INV-35	non-filtered	2	AB	2	female	normal	3
white-GSS	INV-35	non-filtered	2	AB	3	female	normal	143
white-GSS	INV-35	non-filtered	2	AB	4	female	normal	244
white-GSS	INV-35	non-filtered	3	AB	1	female	normal	7
white-GSS	INV-35	non-filtered	3	AB	2	female	normal	28
white-GSS	INV-35	non-filtered	3	AB	3	female	normal	188
white-GSS	INV-35	non-filtered	3	AB	4	female	normal	617
white-GSS	INV-35	non-filtered	4	AB	1	female	normal	5
white-GSS	INV-35	non-filtered	4	AB	2	female	normal	9
white-GSS	INV-35	non-filtered	4	AB	3	female	normal	180
white-GSS	INV-35	non-filtered	4	AB	4	female	normal	138
white-GSS	INV-35	non-filtered	4	AB	5	female	normal	3
white-GSS	INV-35	non-filtered	4	AB	6	female	normal	200
white-GSS	INV-35	non-filtered	4	AB	7	female	normal	141
white-GSS	INV-35	non-filtered	5	AB	1	female	normal	1
white-GSS	INV-35	non-filtered	5	AB	2	female	normal	1
white-GSS	INV-35	non-filtered	5	AB	3	female	normal	125
white-GSS	INV-35	non-filtered	5	AB	4	female	normal	191
white-GSS	INV-35	non-filtered	5	AB	5	female	normal	218
white-GSS	INV-35	non-filtered	5	AB	6	female	normal	179
white-GSS	INV-35	non-filtered	6	AB	1	female	normal	46
white-GSS	INV-35	non-filtered	6	AB	2	female	normal	431
white-GSS	INV-35	non-filtered	6	AB	3	female	normal	168
white-GSS	INV-35	non-filtered	7	AB	1	female	normal	1
white-GSS	INV-35	non-filtered	7	AB	2	female	normal	52
white-GSS	INV-35	non-filtered	7	AB	3	female	normal	483
white-GSS	INV-35	non-filtered	7	AB	4	female	normal	577
white-GSS	INV-35	non-filtered	8	AB	1	female	normal	7
white-GSS	INV-35	non-filtered	8	AB	2	female	normal	702
white-GSS	INV-35	non-filtered	9	AB	1	female	normal	77
white-GSS	INV-35	non-filtered	9	AB	2	female	normal	123
white-GSS	INV-35	non-filtered	9	AB	3	female	normal	567
white-GSS	INV-35	non-filtered	10	AB	1	female	normal	2
white-GSS	INV-35	non-filtered	10	AB	2	female	normal	109
white-GSS	INV-35	non-filtered	10	AB	3	female	normal	513
white-GSS	INV-35	non-filtered	12	C	1	female	normal	26
white-GSS	INV-35	non-filtered	12	C	2	female	normal	525
white-GSS	INV-35	non-filtered	12	C	3	female	normal	706
white-GSS	INV-35	non-filtered	15	A	1	female	normal	17
white-GSS	INV-35	non-filtered	15	A	2	female	normal	118
white-GSS	INV-35	non-filtered	15	A	3	female	normal	380
white-GSS	INV-35	non-filtered	15	A	4	female	normal	933
white-GSS	INV-35	non-filtered	0	AB	1	male	normal	35
white-GSS	INV-35	non-filtered	0	AB	2	male	normal	25
white-GSS	INV-35	non-filtered	0	AB	3	male	normal	246
white-GSS	INV-35	non-filtered	0	AB	4	male	normal	70
white-GSS	INV-35	non-filtered	0	AB	5	male	normal	37
white-GSS	INV-35	non-filtered	0	AB	6	male	normal	102
white-GSS	INV-35	non-filtered	0	AB	7	male	normal	56
white-GSS	INV-35	non-filtered	1	AB	1	male	normal	523
white-GSS	INV-35	non-filtered	2	AB	1	male	normal	7
white-GSS	INV-35	non-filtered	2	AB	2	male	normal	14
white-GSS	INV-35	non-filtered	2	AB	3	male	normal	569
white-GSS	INV-35	non-filtered	2	AB	4	male	normal	3
white-GSS	INV-35	non-filtered	3	AB	1	male	normal	520
white-GSS	INV-35	non-filtered	3	AB	2	male	normal	216
white-GSS	INV-35	non-filtered	3	AB	3	male	normal	100
white-GSS	INV-35	non-filtered	3	AB	4	male	normal	125
white-GSS	INV-35	non-filtered	4	AB	1	male	normal	78
white-GSS	INV-35	non-filtered	4	AB	2	male	normal	225
white-GSS	INV-35	non-filtered	4	AB	3	male	normal	115
white-GSS	INV-35	non-filtered	4	AB	4	male	normal	181
white-GSS	INV-35	non-filtered	4	AB	5	male	normal	168
white-GSS	INV-35	non-filtered	4	AB	6	male	normal	61
white-GSS	INV-35	non-filtered	5	AB	1	male	normal	52
white-GSS	INV-35	non-filtered	5	AB	2	male	normal	21
white-GSS	INV-35	non-filtered	5	AB	3	male	normal	198
white-GSS	INV-35	non-filtered	5	AB	4	male	normal	210
white-GSS	INV-35	non-filtered	5	AB	5	male	normal	107
white-GSS	INV-35	non-filtered	5	AB	6	male	normal	287
white-GSS	INV-35	non-filtered	6	AB	1	male	normal	466
white-GSS	INV-35	non-filtered	6	AB	2	male	normal	190
white-GSS	INV-35	non-filtered	7	AB	1	male	normal	69
white-GSS	INV-35	non-filtered	7	AB	2	male	normal	460
white-GSS	INV-35	non-filtered	7	AB	3	male	normal	562
white-GSS	INV-35	non-filtered	8	AB	1	male	normal	114
white-GSS	INV-35	non-filtered	8	AB	2	male	normal	559
white-GSS	INV-35	non-filtered	9	AB	1	male	normal	360
white-GSS	INV-35	non-filtered	9	AB	2	male	normal	311
white-GSS	INV-35	non-filtered	10	AB	1	male	normal	33
white-GSS	INV-35	non-filtered	10	AB	2	male	normal	428
white-GSS	INV-35	non-filtered	10	AB	3	male	normal	358
white-GSS	INV-35	non-filtered	12	C	1	male	normal	360
white-GSS	INV-35	non-filtered	12	C	2	male	normal	549
white-GSS	INV-35	non-filtered	15	A	1	male	normal	146
white-GSS	INV-35	non-filtered	15	A	2	male	normal	317
white-GSS	INV-35	non-filtered	15	A	3	male	normal	724
white-GSS	INV-35	filtered	0	AB	1	pupa	recombinant	11
white-GSS	INV-35	filtered	0	AB	2	pupa	recombinant	1
white-GSS	INV-35	filtered	0	AB	3	pupa	recombinant	1
white-GSS	INV-35	filtered	0	AB	4	pupa	recombinant	6
white-GSS	INV-35	filtered	0	AB	5	pupa	recombinant	8
white-GSS	INV-35	filtered	0	AB	6	pupa	recombinant	5
white-GSS	INV-35	filtered	0	AB	7	pupa	recombinant	11
white-GSS	INV-35	filtered	0	AB	8	pupa	recombinant	3
white-GSS	INV-35	filtered	0	AB	9	pupa	recombinant	6
white-GSS	INV-35	filtered	1	AB	1	pupa	recombinant	1
white-GSS	INV-35	filtered	1	AB	2	pupa	recombinant	3
white-GSS	INV-35	filtered	1	AB	3	pupa	recombinant	8
white-GSS	INV-35	filtered	1	AB	4	pupa	recombinant	13
white-GSS	INV-35	filtered	1	AB	5	pupa	recombinant	3
white-GSS	INV-35	filtered	1	AB	6	pupa	recombinant	7
white-GSS	INV-35	filtered	1	AB	7	pupa	recombinant	4
white-GSS	INV-35	filtered	2	AB	1	pupa	recombinant	27
white-GSS	INV-35	filtered	2	AB	2	pupa	recombinant	12
white-GSS	INV-35	filtered	2	AB	3	pupa	recombinant	6
white-GSS	INV-35	filtered	3	AB	1	pupa	recombinant	0
white-GSS	INV-35	filtered	3	AB	2	pupa	recombinant	7
white-GSS	INV-35	filtered	3	AB	3	pupa	recombinant	6
white-GSS	INV-35	filtered	3	AB	4	pupa	recombinant	22
white-GSS	INV-35	filtered	4	AB	1	pupa	recombinant	5
white-GSS	INV-35	filtered	4	AB	2	pupa	recombinant	3
white-GSS	INV-35	filtered	4	AB	3	pupa	recombinant	5
white-GSS	INV-35	filtered	4	AB	4	pupa	recombinant	4
white-GSS	INV-35	filtered	5	AB	1	pupa	recombinant	6
white-GSS	INV-35	filtered	5	AB	2	pupa	recombinant	7
white-GSS	INV-35	filtered	5	AB	3	pupa	recombinant	11
white-GSS	INV-35	filtered	5	AB	4	pupa	recombinant	11
white-GSS	INV-35	filtered	5	AB	5	pupa	recombinant	10
white-GSS	INV-35	filtered	6	AB	1	pupa	recombinant	5
white-GSS	INV-35	filtered	6	AB	2	pupa	recombinant	8
white-GSS	INV-35	filtered	6	AB	3	pupa	recombinant	4
white-GSS	INV-35	filtered	6	AB	4	pupa	recombinant	6
white-GSS	INV-35	filtered	7	AB	1	pupa	recombinant	3
white-GSS	INV-35	filtered	7	AB	2	pupa	recombinant	6
white-GSS	INV-35	filtered	7	AB	3	pupa	recombinant	15
white-GSS	INV-35	filtered	7	AB	4	pupa	recombinant	9
white-GSS	INV-35	filtered	8	AB	1	pupa	recombinant	4
white-GSS	INV-35	filtered	8	AB	2	pupa	recombinant	7
white-GSS	INV-35	filtered	9	AB	1	pupa	recombinant	15
white-GSS	INV-35	filtered	9	AB	2	pupa	recombinant	7
white-GSS	INV-35	filtered	9	AB	3	pupa	recombinant	11
white-GSS	INV-35	filtered	10	AB	1	pupa	recombinant	3
white-GSS	INV-35	filtered	10	AB	2	pupa	recombinant	12
white-GSS	INV-35	filtered	10	AB	3	pupa	recombinant	10
white-GSS	INV-35	filtered	12	C	1	pupa	recombinant	1
white-GSS	INV-35	filtered	12	C	2	pupa	recombinant	10
white-GSS	INV-35	filtered	12	C	3	pupa	recombinant	9
white-GSS	INV-35	filtered	12	C	4	pupa	recombinant	14
white-GSS	INV-35	filtered	15	A	1	pupa	recombinant	3
white-GSS	INV-35	filtered	15	A	2	pupa	recombinant	13
white-GSS	INV-35	filtered	15	A	3	pupa	recombinant	23
white-GSS	INV-35	filtered	16	A	1	pupa	recombinant	0
white-GSS	INV-35	filtered	16	A	2	pupa	recombinant	10
white-GSS	INV-35	filtered	16	A	3	pupa	recombinant	13
white-GSS	INV-35	filtered	16	A	4	pupa	recombinant	3
white-GSS	INV-35	filtered	0	AB	1	female	recombinant	0
white-GSS	INV-35	filtered	0	AB	2	female	recombinant	0
white-GSS	INV-35	filtered	0	AB	3	female	recombinant	0
white-GSS	INV-35	filtered	0	AB	4	female	recombinant	2
white-GSS	INV-35	filtered	0	AB	5	female	recombinant	6
white-GSS	INV-35	filtered	0	AB	6	female	recombinant	3
white-GSS	INV-35	filtered	0	AB	7	female	recombinant	2
white-GSS	INV-35	filtered	0	AB	8	female	recombinant	2
white-GSS	INV-35	filtered	0	AB	9	female	recombinant	4
white-GSS	INV-35	filtered	1	AB	1	female	recombinant	0
white-GSS	INV-35	filtered	1	AB	2	female	recombinant	1
white-GSS	INV-35	filtered	1	AB	3	female	recombinant	2
white-GSS	INV-35	filtered	1	AB	4	female	recombinant	11
white-GSS	INV-35	filtered	1	AB	5	female	recombinant	3
white-GSS	INV-35	filtered	1	AB	6	female	recombinant	4
white-GSS	INV-35	filtered	1	AB	7	female	recombinant	4
white-GSS	INV-35	filtered	2	AB	1	female	recombinant	6
white-GSS	INV-35	filtered	2	AB	2	female	recombinant	12
white-GSS	INV-35	filtered	2	AB	3	female	recombinant	5
white-GSS	INV-35	filtered	3	AB	2	female	recombinant	1
white-GSS	INV-35	filtered	3	AB	3	female	recombinant	2
white-GSS	INV-35	filtered	3	AB	4	female	recombinant	21
white-GSS	INV-35	filtered	4	AB	1	female	recombinant	2
white-GSS	INV-35	filtered	4	AB	2	female	recombinant	1
white-GSS	INV-35	filtered	4	AB	3	female	recombinant	4
white-GSS	INV-35	filtered	4	AB	4	female	recombinant	4
white-GSS	INV-35	filtered	5	AB	1	female	recombinant	0
white-GSS	INV-35	filtered	5	AB	2	female	recombinant	2
white-GSS	INV-35	filtered	5	AB	3	female	recombinant	5
white-GSS	INV-35	filtered	5	AB	4	female	recombinant	4
white-GSS	INV-35	filtered	5	AB	5	female	recombinant	0
white-GSS	INV-35	filtered	6	AB	1	female	recombinant	0
white-GSS	INV-35	filtered	6	AB	2	female	recombinant	7
white-GSS	INV-35	filtered	6	AB	3	female	recombinant	4
white-GSS	INV-35	filtered	6	AB	4	female	recombinant	6
white-GSS	INV-35	filtered	7	AB	1	female	recombinant	0
white-GSS	INV-35	filtered	7	AB	2	female	recombinant	3
white-GSS	INV-35	filtered	7	AB	3	female	recombinant	4
white-GSS	INV-35	filtered	7	AB	4	female	recombinant	6
white-GSS	INV-35	filtered	8	AB	1	female	recombinant	0
white-GSS	INV-35	filtered	8	AB	2	female	recombinant	4
white-GSS	INV-35	filtered	9	AB	1	female	recombinant	3
white-GSS	INV-35	filtered	9	AB	2	female	recombinant	2
white-GSS	INV-35	filtered	9	AB	3	female	recombinant	11
white-GSS	INV-35	filtered	10	AB	1	female	recombinant	1
white-GSS	INV-35	filtered	10	AB	2	female	recombinant	5
white-GSS	INV-35	filtered	10	AB	3	female	recombinant	10
white-GSS	INV-35	filtered	12	C	1	female	recombinant	1
white-GSS	INV-35	filtered	12	C	2	female	recombinant	0
white-GSS	INV-35	filtered	12	C	3	female	recombinant	14
white-GSS	INV-35	filtered	15	A	1	female	recombinant	1
white-GSS	INV-35	filtered	15	A	2	female	recombinant	3
white-GSS	INV-35	filtered	15	A	3	female	recombinant	23
white-GSS	INV-35	filtered	16	A	1	female	recombinant	1
white-GSS	INV-35	filtered	16	A	2	female	recombinant	3
white-GSS	INV-35	filtered	16	A	3	female	recombinant	3
white-GSS	INV-35	filtered	0	AB	1	male	recombinant	11
white-GSS	INV-35	filtered	0	AB	2	male	recombinant	1
white-GSS	INV-35	filtered	0	AB	3	male	recombinant	1
white-GSS	INV-35	filtered	0	AB	4	male	recombinant	4
white-GSS	INV-35	filtered	0	AB	5	male	recombinant	2
white-GSS	INV-35	filtered	0	AB	6	male	recombinant	2
white-GSS	INV-35	filtered	0	AB	7	male	recombinant	9
white-GSS	INV-35	filtered	0	AB	8	male	recombinant	1
white-GSS	INV-35	filtered	0	AB	9	male	recombinant	2
white-GSS	INV-35	filtered	1	AB	1	male	recombinant	1
white-GSS	INV-35	filtered	1	AB	2	male	recombinant	2
white-GSS	INV-35	filtered	1	AB	3	male	recombinant	6
white-GSS	INV-35	filtered	1	AB	4	male	recombinant	2
white-GSS	INV-35	filtered	1	AB	5	male	recombinant	0
white-GSS	INV-35	filtered	1	AB	6	male	recombinant	3
white-GSS	INV-35	filtered	1	AB	7	male	recombinant	0
white-GSS	INV-35	filtered	2	AB	1	male	recombinant	21
white-GSS	INV-35	filtered	2	AB	2	male	recombinant	0
white-GSS	INV-35	filtered	2	AB	3	male	recombinant	1
white-GSS	INV-35	filtered	3	AB	1	male	recombinant	0
white-GSS	INV-35	filtered	3	AB	2	male	recombinant	6
white-GSS	INV-35	filtered	3	AB	3	male	recombinant	4
white-GSS	INV-35	filtered	3	AB	4	male	recombinant	1
white-GSS	INV-35	filtered	4	AB	1	male	recombinant	3
white-GSS	INV-35	filtered	4	AB	2	male	recombinant	2
white-GSS	INV-35	filtered	4	AB	3	male	recombinant	1
white-GSS	INV-35	filtered	4	AB	4	male	recombinant	0
white-GSS	INV-35	filtered	5	AB	1	male	recombinant	6
white-GSS	INV-35	filtered	5	AB	2	male	recombinant	5
white-GSS	INV-35	filtered	5	AB	3	male	recombinant	6
white-GSS	INV-35	filtered	5	AB	4	male	recombinant	7
white-GSS	INV-35	filtered	5	AB	5	male	recombinant	10
white-GSS	INV-35	filtered	6	AB	1	male	recombinant	5
white-GSS	INV-35	filtered	6	AB	2	male	recombinant	1
white-GSS	INV-35	filtered	6	AB	3	male	recombinant	0
white-GSS	INV-35	filtered	7	AB	1	male	recombinant	3
white-GSS	INV-35	filtered	7	AB	2	male	recombinant	3
white-GSS	INV-35	filtered	7	AB	3	male	recombinant	11
white-GSS	INV-35	filtered	7	AB	4	male	recombinant	3
white-GSS	INV-35	filtered	8	AB	1	male	recombinant	4
white-GSS	INV-35	filtered	8	AB	2	male	recombinant	3
white-GSS	INV-35	filtered	9	AB	1	male	recombinant	12
white-GSS	INV-35	filtered	9	AB	2	male	recombinant	5
white-GSS	INV-35	filtered	10	AB	1	male	recombinant	2
white-GSS	INV-35	filtered	10	AB	2	male	recombinant	7
white-GSS	INV-35	filtered	12	C	1	male	recombinant	1
white-GSS	INV-35	filtered	12	C	2	male	recombinant	9
white-GSS	INV-35	filtered	12	C	3	male	recombinant	9
white-GSS	INV-35	filtered	15	A	1	male	recombinant	2
white-GSS	INV-35	filtered	15	A	2	male	recombinant	10
white-GSS	INV-35	filtered	16	A	1	male	recombinant	0
white-GSS	INV-35	filtered	16	A	2	male	recombinant	9
white-GSS	INV-35	filtered	16	A	3	male	recombinant	10
white-GSS	INV-35	non-filtered	0	AB	1	pupa	recombinant	1
white-GSS	INV-35	non-filtered	0	AB	2	pupa	recombinant	2
white-GSS	INV-35	non-filtered	0	AB	3	pupa	recombinant	14
white-GSS	INV-35	non-filtered	0	AB	4	pupa	recombinant	4
white-GSS	INV-35	non-filtered	0	AB	5	pupa	recombinant	5
white-GSS	INV-35	non-filtered	0	AB	6	pupa	recombinant	5
white-GSS	INV-35	non-filtered	0	AB	7	pupa	recombinant	2
white-GSS	INV-35	non-filtered	1	AB	1	pupa	recombinant	23
white-GSS	INV-35	non-filtered	1	AB	2	pupa	recombinant	2
white-GSS	INV-35	non-filtered	2	AB	1	pupa	recombinant	0
white-GSS	INV-35	non-filtered	2	AB	2	pupa	recombinant	0
white-GSS	INV-35	non-filtered	2	AB	3	pupa	recombinant	9
white-GSS	INV-35	non-filtered	2	AB	4	pupa	recombinant	14
white-GSS	INV-35	non-filtered	3	AB	1	pupa	recombinant	45
white-GSS	INV-35	non-filtered	3	AB	2	pupa	recombinant	7
white-GSS	INV-35	non-filtered	3	AB	3	pupa	recombinant	13
white-GSS	INV-35	non-filtered	3	AB	4	pupa	recombinant	42
white-GSS	INV-35	non-filtered	4	AB	1	pupa	recombinant	20
white-GSS	INV-35	non-filtered	4	AB	2	pupa	recombinant	23
white-GSS	INV-35	non-filtered	4	AB	3	pupa	recombinant	48
white-GSS	INV-35	non-filtered	4	AB	4	pupa	recombinant	41
white-GSS	INV-35	non-filtered	4	AB	5	pupa	recombinant	14
white-GSS	INV-35	non-filtered	4	AB	6	pupa	recombinant	29
white-GSS	INV-35	non-filtered	4	AB	7	pupa	recombinant	4
white-GSS	INV-35	non-filtered	5	AB	1	pupa	recombinant	13
white-GSS	INV-35	non-filtered	5	AB	2	pupa	recombinant	10
white-GSS	INV-35	non-filtered	5	AB	3	pupa	recombinant	47
white-GSS	INV-35	non-filtered	5	AB	4	pupa	recombinant	70
white-GSS	INV-35	non-filtered	5	AB	5	pupa	recombinant	58
white-GSS	INV-35	non-filtered	5	AB	6	pupa	recombinant	54
white-GSS	INV-35	non-filtered	6	AB	1	pupa	recombinant	104
white-GSS	INV-35	non-filtered	6	AB	2	pupa	recombinant	111
white-GSS	INV-35	non-filtered	6	AB	3	pupa	recombinant	26
white-GSS	INV-35	non-filtered	7	AB	1	pupa	recombinant	6
white-GSS	INV-35	non-filtered	7	AB	2	pupa	recombinant	79
white-GSS	INV-35	non-filtered	7	AB	3	pupa	recombinant	168
white-GSS	INV-35	non-filtered	7	AB	4	pupa	recombinant	31
white-GSS	INV-35	non-filtered	8	AB	1	pupa	recombinant	33
white-GSS	INV-35	non-filtered	8	AB	2	pupa	recombinant	245
white-GSS	INV-35	non-filtered	9	AB	1	pupa	recombinant	148
white-GSS	INV-35	non-filtered	9	AB	2	pupa	recombinant	158
white-GSS	INV-35	non-filtered	9	AB	3	pupa	recombinant	81
white-GSS	INV-35	non-filtered	10	AB	1	pupa	recombinant	14
white-GSS	INV-35	non-filtered	10	AB	2	pupa	recombinant	254
white-GSS	INV-35	non-filtered	10	AB	3	pupa	recombinant	187
white-GSS	INV-35	non-filtered	12	C	1	pupa	recombinant	166
white-GSS	INV-35	non-filtered	12	C	2	pupa	recombinant	280
white-GSS	INV-35	non-filtered	12	C	3	pupa	recombinant	39
white-GSS	INV-35	non-filtered	15	A	1	pupa	recombinant	49
white-GSS	INV-35	non-filtered	15	A	2	pupa	recombinant	97
white-GSS	INV-35	non-filtered	15	A	3	pupa	recombinant	205
white-GSS	INV-35	non-filtered	15	A	4	pupa	recombinant	84
white-GSS	INV-35	non-filtered	0	AB	1	female	recombinant	0
white-GSS	INV-35	non-filtered	0	AB	2	female	recombinant	0
white-GSS	INV-35	non-filtered	0	AB	3	female	recombinant	5
white-GSS	INV-35	non-filtered	0	AB	4	female	recombinant	3
white-GSS	INV-35	non-filtered	0	AB	5	female	recombinant	2
white-GSS	INV-35	non-filtered	0	AB	6	female	recombinant	1
white-GSS	INV-35	non-filtered	0	AB	7	female	recombinant	1
white-GSS	INV-35	non-filtered	1	AB	1	female	recombinant	11
white-GSS	INV-35	non-filtered	1	AB	2	female	recombinant	2
white-GSS	INV-35	non-filtered	2	AB	2	female	recombinant	0
white-GSS	INV-35	non-filtered	2	AB	3	female	recombinant	1
white-GSS	INV-35	non-filtered	2	AB	4	female	recombinant	12
white-GSS	INV-35	non-filtered	3	AB	1	female	recombinant	0
white-GSS	INV-35	non-filtered	3	AB	2	female	recombinant	1
white-GSS	INV-35	non-filtered	3	AB	3	female	recombinant	9
white-GSS	INV-35	non-filtered	3	AB	4	female	recombinant	40
white-GSS	INV-35	non-filtered	4	AB	1	female	recombinant	3
white-GSS	INV-35	non-filtered	4	AB	2	female	recombinant	0
white-GSS	INV-35	non-filtered	4	AB	3	female	recombinant	29
white-GSS	INV-35	non-filtered	4	AB	4	female	recombinant	14
white-GSS	INV-35	non-filtered	4	AB	5	female	recombinant	1
white-GSS	INV-35	non-filtered	4	AB	6	female	recombinant	14
white-GSS	INV-35	non-filtered	4	AB	7	female	recombinant	4
white-GSS	INV-35	non-filtered	5	AB	1	female	recombinant	0
white-GSS	INV-35	non-filtered	5	AB	2	female	recombinant	0
white-GSS	INV-35	non-filtered	5	AB	3	female	recombinant	19
white-GSS	INV-35	non-filtered	5	AB	4	female	recombinant	21
white-GSS	INV-35	non-filtered	5	AB	5	female	recombinant	18
white-GSS	INV-35	non-filtered	5	AB	6	female	recombinant	9
white-GSS	INV-35	non-filtered	6	AB	1	female	recombinant	11
white-GSS	INV-35	non-filtered	6	AB	2	female	recombinant	63
white-GSS	INV-35	non-filtered	6	AB	3	female	recombinant	26
white-GSS	INV-35	non-filtered	7	AB	1	female	recombinant	0
white-GSS	INV-35	non-filtered	7	AB	2	female	recombinant	4
white-GSS	INV-35	non-filtered	7	AB	3	female	recombinant	38
white-GSS	INV-35	non-filtered	7	AB	4	female	recombinant	31
white-GSS	INV-35	non-filtered	8	AB	1	female	recombinant	1
white-GSS	INV-35	non-filtered	8	AB	2	female	recombinant	64
white-GSS	INV-35	non-filtered	9	AB	1	female	recombinant	9
white-GSS	INV-35	non-filtered	9	AB	2	female	recombinant	17
white-GSS	INV-35	non-filtered	9	AB	3	female	recombinant	81
white-GSS	INV-35	non-filtered	10	AB	1	female	recombinant	0
white-GSS	INV-35	non-filtered	10	AB	2	female	recombinant	9
white-GSS	INV-35	non-filtered	10	AB	3	female	recombinant	28
white-GSS	INV-35	non-filtered	12	C	1	female	recombinant	1
white-GSS	INV-35	non-filtered	12	C	2	female	recombinant	39
white-GSS	INV-35	non-filtered	12	C	3	female	recombinant	39
white-GSS	INV-35	non-filtered	15	A	1	female	recombinant	0
white-GSS	INV-35	non-filtered	15	A	2	female	recombinant	10
white-GSS	INV-35	non-filtered	15	A	3	female	recombinant	24
white-GSS	INV-35	non-filtered	15	A	4	female	recombinant	84
white-GSS	INV-35	non-filtered	0	AB	1	male	recombinant	1
white-GSS	INV-35	non-filtered	0	AB	2	male	recombinant	2
white-GSS	INV-35	non-filtered	0	AB	3	male	recombinant	9
white-GSS	INV-35	non-filtered	0	AB	4	male	recombinant	1
white-GSS	INV-35	non-filtered	0	AB	5	male	recombinant	3
white-GSS	INV-35	non-filtered	0	AB	6	male	recombinant	4
white-GSS	INV-35	non-filtered	0	AB	7	male	recombinant	1
white-GSS	INV-35	non-filtered	1	AB	1	male	recombinant	12
white-GSS	INV-35	non-filtered	2	AB	1	male	recombinant	0
white-GSS	INV-35	non-filtered	2	AB	2	male	recombinant	0
white-GSS	INV-35	non-filtered	2	AB	3	male	recombinant	8
white-GSS	INV-35	non-filtered	2	AB	4	male	recombinant	2
white-GSS	INV-35	non-filtered	3	AB	1	male	recombinant	45
white-GSS	INV-35	non-filtered	3	AB	2	male	recombinant	6
white-GSS	INV-35	non-filtered	3	AB	3	male	recombinant	4
white-GSS	INV-35	non-filtered	3	AB	4	male	recombinant	2
white-GSS	INV-35	non-filtered	4	AB	1	male	recombinant	17
white-GSS	INV-35	non-filtered	4	AB	2	male	recombinant	23
white-GSS	INV-35	non-filtered	4	AB	3	male	recombinant	19
white-GSS	INV-35	non-filtered	4	AB	4	male	recombinant	27
white-GSS	INV-35	non-filtered	4	AB	5	male	recombinant	13
white-GSS	INV-35	non-filtered	4	AB	6	male	recombinant	15
white-GSS	INV-35	non-filtered	5	AB	1	male	recombinant	13
white-GSS	INV-35	non-filtered	5	AB	2	male	recombinant	10
white-GSS	INV-35	non-filtered	5	AB	3	male	recombinant	28
white-GSS	INV-35	non-filtered	5	AB	4	male	recombinant	49
white-GSS	INV-35	non-filtered	5	AB	5	male	recombinant	40
white-GSS	INV-35	non-filtered	5	AB	6	male	recombinant	45
white-GSS	INV-35	non-filtered	6	AB	1	male	recombinant	93
white-GSS	INV-35	non-filtered	6	AB	2	male	recombinant	48
white-GSS	INV-35	non-filtered	7	AB	1	male	recombinant	6
white-GSS	INV-35	non-filtered	7	AB	2	male	recombinant	75
white-GSS	INV-35	non-filtered	7	AB	3	male	recombinant	130
white-GSS	INV-35	non-filtered	8	AB	1	male	recombinant	32
white-GSS	INV-35	non-filtered	8	AB	2	male	recombinant	181
white-GSS	INV-35	non-filtered	9	AB	1	male	recombinant	139
white-GSS	INV-35	non-filtered	9	AB	2	male	recombinant	141
white-GSS	INV-35	non-filtered	10	AB	1	male	recombinant	14
white-GSS	INV-35	non-filtered	10	AB	2	male	recombinant	245
white-GSS	INV-35	non-filtered	10	AB	3	male	recombinant	159
white-GSS	INV-35	non-filtered	12	C	1	male	recombinant	165
white-GSS	INV-35	non-filtered	12	C	2	male	recombinant	241
white-GSS	INV-35	non-filtered	15	A	1	male	recombinant	49
white-GSS	INV-35	non-filtered	15	A	2	male	recombinant	87
white-GSS	INV-35	non-filtered	15	A	3	male	recombinant	181

## Sheet: recovery_WGSS
strain	replicate	stage	sex	total
WGSS	1	pupa	unknown	381
WGSS	2	pupa	unknown	559
WGSS	3	pupa	unknown	589
WGSS-35	1	pupa	unknown	672
WGSS-35	2	pupa	unknown	331
WGSS-35	3	pupa	unknown	258
WGSS	1	adult	unknown	363
WGSS	2	adult	unknown	535
WGSS	3	adult	unknown	561
WGSS-35	1	adult	unknown	646
WGSS-35	2	adult	unknown	322
WGSS-35	3	adult	unknown	251
WGSS	1	egg	unknown	742
WGSS	2	egg	unknown	769
WGSS	3	egg	unknown	741
WGSS-35	1	egg	unknown	1109
WGSS-35	2	egg	unknown	748
WGSS-35	3	egg	unknown	847

## Sheet: flight_WGSS
strain	irradiation	replicate	status	n_adults
WGSS	No	1	flyers	51
WGSS	No	2	flyers	70
WGSS	No	3	flyers	51
WGSS-35	No	1	flyers	63
WGSS-35	No	2	flyers	74
WGSS-35	No	3	flyers	71
WGSS	No	1	non-flyers	51
WGSS	No	2	non-flyers	42
WGSS	No	3	non-flyers	49
WGSS-35	No	1	non-flyers	18
WGSS-35	No	2	non-flyers	30
WGSS-35	No	3	non-flyers	21
WGSS	No	1	total	102
WGSS	No	2	total	112
WGSS	No	3	total	100
WGSS-35	No	1	total	81
WGSS-35	No	2	total	104
WGSS-35	No	3	total	92

## Sheet: pupation_curve_WGSS
strain	replicate	hatch_day	pupation_day	sex	n_pupae	total_pupae
WGSS	1	23-10-2019	28-10-2019	male	161	214
WGSS	1	23-10-2019	29-10-2019	male	43	214
WGSS	1	23-10-2019	30-10-2019	male	7	214
WGSS	1	23-10-2019	31-10-2019	male	3	214
WGSS	2	23-10-2019	28-10-2019	male	249	287
WGSS	2	23-10-2019	29-10-2019	male	28	287
WGSS	2	23-10-2019	30-10-2019	male	10	287
WGSS	2	23-10-2019	31-10-2019	male	0	287
WGSS	2	23-10-2019	01-11-2019	male	0	287
WGSS	3	23-10-2019	28-10-2019	male	286	312
WGSS	3	23-10-2019	29-10-2019	male	11	312
WGSS	3	23-10-2019	30-10-2019	male	14	312
WGSS	3	23-10-2019	31-10-2019	male	1	312
WGSS	3	23-10-2019	01-11-2019	male	0	312
WGSS-35	1	23-10-2019	28-10-2019	male	260	375
WGSS-35	1	23-10-2019	29-10-2019	male	96	375
WGSS-35	1	23-10-2019	30-10-2019	male	13	375
WGSS-35	1	23-10-2019	31-10-2019	male	5	375
WGSS-35	1	23-10-2019	01-11-2019	male	1	375
WGSS-35	1	23-10-2019	02-11-2019	male	0	375
WGSS-35	2	23-10-2019	28-10-2019	male	85	171
WGSS-35	2	23-10-2019	29-10-2019	male	77	171
WGSS-35	2	23-10-2019	30-10-2019	male	3	171
WGSS-35	2	23-10-2019	31-10-2019	male	0	171
WGSS-35	2	23-10-2019	01-11-2019	male	4	171
WGSS-35	2	23-10-2019	02-11-2019	male	2	171
WGSS-35	3	23-10-2019	28-10-2019	male	85	121
WGSS-35	3	23-10-2019	29-10-2019	male	27	121
WGSS-35	3	23-10-2019	30-10-2019	male	5	121
WGSS-35	3	23-10-2019	31-10-2019	male	3	121
WGSS-35	3	23-10-2019	01-11-2019	male	1	121
WGSS	1	23-10-2019	28-10-2019	female	2	166
WGSS	1	23-10-2019	29-10-2019	female	77	166
WGSS	1	23-10-2019	30-10-2019	female	86	166
WGSS	1	23-10-2019	31-10-2019	female	1	166
WGSS	2	23-10-2019	28-10-2019	female	1	272
WGSS	2	23-10-2019	29-10-2019	female	140	272
WGSS	2	23-10-2019	30-10-2019	female	101	272
WGSS	2	23-10-2019	31-10-2019	female	24	272
WGSS	2	23-10-2019	01-11-2019	female	6	272
WGSS	3	23-10-2019	28-10-2019	female	0	277
WGSS	3	23-10-2019	29-10-2019	female	145	277
WGSS	3	23-10-2019	30-10-2019	female	57	277
WGSS	3	23-10-2019	31-10-2019	female	72	277
WGSS	3	23-10-2019	01-11-2019	female	3	277
WGSS-35	1	23-10-2019	28-10-2019	female	4	297
WGSS-35	1	23-10-2019	29-10-2019	female	281	297
WGSS-35	1	23-10-2019	30-10-2019	female	7	297
WGSS-35	1	23-10-2019	31-10-2019	female	2	297
WGSS-35	1	23-10-2019	01-11-2019	female	1	297
WGSS-35	1	23-10-2019	02-11-2019	female	2	297
WGSS-35	2	23-10-2019	28-10-2019	female	5	160
WGSS-35	2	23-10-2019	29-10-2019	female	143	160
WGSS-35	2	23-10-2019	30-10-2019	female	9	160
WGSS-35	2	23-10-2019	31-10-2019	female	1	160
WGSS-35	2	23-10-2019	01-11-2019	female	2	160
WGSS-35	2	23-10-2019	02-11-2019	female	0	160
WGSS-35	3	23-10-2019	28-10-2019	female	2	137
WGSS-35	3	23-10-2019	29-10-2019	female	118	137
WGSS-35	3	23-10-2019	30-10-2019	female	11	137
WGSS-35	3	23-10-2019	31-10-2019	female	4	137
WGSS-35	3	23-10-2019	01-11-2019	female	2	137
WGSS	1	23-10-2019	28-10-2019	both	163	380
WGSS	1	23-10-2019	29-10-2019	both	120	380
WGSS	1	23-10-2019	30-10-2019	both	93	380
WGSS	1	23-10-2019	31-10-2019	both	4	380
WGSS	2	23-10-2019	01-11-2019	both	250	559
WGSS	2	23-10-2019	28-10-2019	both	168	559
WGSS	2	23-10-2019	29-10-2019	both	111	559
WGSS	2	23-10-2019	30-10-2019	both	24	559
WGSS	2	23-10-2019	31-10-2019	both	6	559
WGSS	3	23-10-2019	28-10-2019	both	286	589
WGSS	3	23-10-2019	29-10-2019	both	156	589
WGSS	3	23-10-2019	30-10-2019	both	71	589
WGSS	3	23-10-2019	31-10-2019	both	73	589
WGSS	3	23-10-2019	01-11-2019	both	3	589
WGSS-35	1	23-10-2019	28-10-2019	both	264	672
WGSS-35	1	23-10-2019	29-10-2019	both	377	672
WGSS-35	1	23-10-2019	30-10-2019	both	20	672
WGSS-35	1	23-10-2019	31-10-2019	both	7	672
WGSS-35	1	23-10-2019	01-11-2019	both	2	672
WGSS-35	1	23-10-2019	02-11-2019	both	2	672
WGSS-35	2	23-10-2019	28-10-2019	both	90	331
WGSS-35	2	23-10-2019	29-10-2019	both	220	331
WGSS-35	2	23-10-2019	30-10-2019	both	12	331
WGSS-35	2	23-10-2019	31-10-2019	both	1	331
WGSS-35	2	23-10-2019	01-11-2019	both	6	331
WGSS-35	2	23-10-2019	02-11-2019	both	2	331
WGSS-35	3	23-10-2019	28-10-2019	both	87	258
WGSS-35	3	23-10-2019	29-10-2019	both	145	258
WGSS-35	3	23-10-2019	30-10-2019	both	16	258
WGSS-35	3	23-10-2019	31-10-2019	both	7	258
WGSS-35	3	23-10-2019	01-11-2019	both	3	258
WGSS	1	23-10-2019	27-10-2019	male	0	214
WGSS	2	23-10-2019	27-10-2019	male	0	287
WGSS	3	23-10-2019	27-10-2019	male	0	312
WGSS-35	1	23-10-2019	27-10-2019	male	0	375
WGSS-35	2	23-10-2019	27-10-2019	male	0	171
WGSS-35	3	23-10-2019	27-10-2019	male	0	121
WGSS	1	23-10-2019	27-10-2019	female	0	166
WGSS	2	23-10-2019	27-10-2019	female	0	272
WGSS	3	23-10-2019	27-10-2019	female	0	277
WGSS-35	1	23-10-2019	27-10-2019	female	0	297
WGSS-35	2	23-10-2019	27-10-2019	female	0	160
WGSS-35	3	23-10-2019	27-10-2019	female	0	137
WGSS	1	23-10-2019	27-10-2019	both	0	380
WGSS	2	23-10-2019	27-10-2019	both	0	559
WGSS	3	23-10-2019	27-10-2019	both	0	589
WGSS-35	1	23-10-2019	27-10-2019	both	0	672
WGSS-35	2	23-10-2019	27-10-2019	both	0	331
WGSS-35	3	23-10-2019	27-10-2019	both	0	258
